# Supplementary material for: Offspring Long-Term Respiratory Morbidity Following Cesarean Delivery at Different Stages of Labor
Source: J Clin Med. 2026 Feb 27;15(5):1827. doi: 10.3390/jcm15051827 (PMC12985491; doi:10.3390/jcm15051827)
Supplement: Supplementary file 1 [file jcm-15-01827-s001.zip]

Archive with 1 entries (1 files):
- jcm-4104214-supplementary.pdf
